# Supplementary material for: APOBEC3B Does Not Promote Tumor Progression in Tp53 Hemizygous Mice
Source: Cancer Rep (Hoboken). 2025 Apr 11;8(4):e70189. doi: 10.1002/cnr2.70189 (PMC11986841; doi:10.1002/cnr2.70189)
Supplement: Supplementary file 1 — Table S1. qPCR raw data for Figure 2A. Table S2. Survival data for Figure 3. [file CNR2-8-e70189-s002.xlsx]

## Sheet: Table S1
Supplementary Table S1:
qPCR raw data for Figure 2A
	Cre(-)						Cre(+)
	BM		Liver		Spleen		BM		Liver		Spleen
APOBEC3B	27.64	27.09	28.14	27.54	27.66	27.52	27.51	27.63	22.99	27.63	25.61	25.87
HPRT	22.15	21.97	24.53	24.03	22.53	22.57	24.6	24.56	22.88	22.19	24	24.72
ΔCT	5.58	5.03	3.86	3.26	5.11	4.97	2.93	3.05	0.455	-0.055	1.25	1.51

## Sheet: Table S2
Supplementary Table S2 :
Survival data for Figure 3
#	sex	Genotype	Birthday	OS day	OS time	OS	PFS day	PFS time	PFS	PFS comp
1	M	A3B +, p53 WT	2019-11-20	2021-05-05	532	1	2021-05-05	532	1	2
2	M	A3B -, p53 KO	2019-11-20	2022-01-17	789	1	2022-01-17	789	1	2
3	M	A3B -, p53 KO	2019-11-20	2021-04-21	518	1	2021-04-21	518	1	1
4	M	A3B -, p53 KO	2019-11-20	2022-03-28	859	1	2022-03-28	859	1	2
5	M	A3B +, p53 WT	2019-11-20	2022-08-15	999	1	2022-08-15	999	1	2
6	F	A3B +, p53 WT	2019-11-20	2022-05-10	902	1	2022-03-16	847	1	1
7	F	A3B -, p53 WT	2019-11-20	2022-07-27	980	1	2022-07-27	980	1	2
8	F	A3B -, p53 WT	2019-11-20	2022-07-06	959	1	2022-07-06	959	1	2
9	F	A3B +, p53 KO	2019-11-20	2021-07-26	614	1	2021-07-12	600	1	1
10	F	A3B +, p53 KO	2019-11-20	2020-12-30	406	1	2020-12-30	406	1	2
11	M	A3B +, p53 KO	2020-01-07	2022-01-26	750	1	2021-12-22	715	1	1
12	M	A3B -, p53 KO	2020-01-07	2021-09-06	608	1	2021-04-26	475	1	1
13	M	A3B +, p53 KO	2020-01-07	2021-05-10	489	1	2021-05-10	489	1	2
14	M	A3B -, p53 KO	2020-01-07	2021-05-05	484	1	2021-04-14	463	1	1
15	M	A3B -, p53 KO	2020-01-07	2021-04-26	475	1	2021-02-10	400	1	1
16	F	A3B +, p53 WT	2020-01-07	2021-09-08	610	1	2021-09-08	610	1	2
17	F	A3B -, p53 WT	2020-01-07	2022-01-26	750	1	2022-01-26	750	1	2
18	F	A3B -, p53 KO	2020-01-07	2021-06-23	533	1	2021-06-09	519	1	1
19	F	A3B -, p53 KO	2020-01-07	2021-06-14	524	1	2021-06-09	519	1	1
20	F	A3B +, p53 WT	2020-01-07	2022-03-22	805	1	2022-03-22	805	1	2
21	F	A3B -, p53 WT	2020-01-07	2022-01-05	729	1	2022-01-05	729	1	2
22	F	A3B -, p53 WT	2020-01-07	2022-01-17	741	1	2022-01-17	741	1	2
23	F	A3B -, p53 WT	2020-01-07	2021-08-02	573	1	2021-08-02	573	1	1
24	M	A3B -, p53 KO	2020-02-12	2021-08-16	551	1	2021-08-04	539	1	1
25	F	A3B +, p53 KO	2020-02-12	2021-04-26	439	1	2021-03-29	411	1	1
26	F	A3B -, p53 WT	2020-02-12	2022-04-25	803	1	2022-04-25	803	1	2
27	F	A3B -, p53 WT	2020-02-12	2021-10-29	625	1	2021-10-29	625	1	2
28	F	A3B -, p53 WT	2020-02-12	2022-04-25	803	1	2022-04-25	803	1	2
29	F	A3B +, p53 WT	2020-02-12	2022-07-25	894	1	2022-07-25	894	1	2
30	M	A3B -, p53 WT	2020-02-12	2022-08-01	901	1	2022-08-01	901	1	2
31	M	A3B +, p53 KO	2020-02-12	2021-03-01	383	1	2021-02-10	364	1	1
32	M	A3B -, p53 WT	2020-03-18	2022-07-04	838	1	2022-07-04	838	1	2
33	M	A3B -, p53 WT	2020-03-18	2021-02-22	341	1	2021-02-22	341	1	2
34	F	A3B +, p53 KO	2020-03-18	2021-08-27	527	1	2021-08-25	525	1	1
35	F	A3B -, p53 KO	2020-03-18	2021-09-13	544	1	2021-08-25	525	1	1
36	F	A3B -, p53 WT	2020-03-18	2022-09-28	924	1	2022-09-28	924	1	2
37	M	A3B +, p53 WT	2020-03-27	2022-02-09	684	1	2022-02-09	684	1	2
38	M	A3B -, p53 WT	2020-03-27	2022-09-05	892	1	2022-09-05	892	1	2
39	M	A3B -, p53 KO	2020-03-27	2021-07-23	483	1	2021-06-16	446	1	1
40	M	A3B +, p53 KO	2020-03-27	2021-08-11	502	1	2021-07-07	467	1	1
41	M	A3B +, p53 WT	2020-03-27	2022-09-21	908	1	2022-09-21	908	1	2
42	M	A3B +, p53 WT	2020-03-27	2022-11-09	957	1	2022-11-09	957	1	2
43	M	A3B +, p53 KO	2020-03-27	2021-03-24	362	1	2021-03-03	341	1	1
44	F	A3B +, p53 KO	2020-03-27	2021-10-13	565	1	2021-08-25	516	1	1
45	F	A3B -, p53 WT	2020-03-27	2023-01-30	1039	1	2023-01-30	1039	1	2
46	M	A3B +, p53 WT	2020-04-08	2022-10-24	929	1	2022-10-24	929	1	2
47	M	A3B +, p53 KO	2020-04-08	2021-12-03	604	1	2021-11-24	595	1	1
48	M	A3B +, p53 WT	2020-04-08	2022-12-05	971	1	2022-12-05	971	1	2
49	M	A3B -, p53 KO	2020-04-08	2021-03-01	327	1	2021-02-10	308	1	1
50	M	A3B +, p53 WT	2020-04-08	2022-09-12	887	1	2022-09-12	887	1	2
51	M	A3B -, p53 WT	2020-04-08	2022-11-02	938	1	2022-03-23	714	1	1
52	F	A3B -, p53 WT	2020-04-08	2021-08-27	506	1	2021-08-27	506	1	2
53	F	A3B +, p53 KO	2020-04-08	2021-12-20	621	1	2021-12-15	616	1	1
54	F	A3B +, p53 WT	2020-04-08	2022-05-02	754	1	2022-05-02	754	1	2
55	M	A3B -, p53 KO	2020-04-15	2022-01-11	636	1	2021-10-20	553	1	1
56	M	A3B -, p53 WT	2020-04-15	2022-07-07	813	1	2022-07-07	813	1	2
57	M	A3B -, p53 KO	2020-04-15	2021-12-27	621	1	2021-10-27	560	1	1
58	M	A3B +, p53 KO	2020-04-15	2021-02-03	294	1	2021-02-03	294	1	2
59	F	A3B -, p53 KO	2020-04-15	2021-07-19	460	1	2021-07-19	460	1	2
60	F	A3B +, p53 KO	2020-04-15	2021-08-11	483	1	2021-07-21	462	1	1
61	F	A3B -, p53 KO	2020-04-15	2021-08-23	495	1	2021-08-04	476	1	1
62	F	A3B -, p53 WT	2020-04-15	2023-01-13	1003	1	2023-01-13	1003	1	2
63	F	A3B -, p53 KO	2020-04-15	2021-10-13	546	1	2021-10-06	539	1	1
64	F	A3B -, p53 KO	2020-04-15	2021-10-17	550	1	2021-09-29	532	1	1
65	M	A3B -, p53 WT	2020-09-30	2021-12-15	441	1	2021-12-15	441	1	2
66	F	A3B -, p53 WT	2020-09-30	2022-02-10	498	1	2022-02-10	498	1	2
67	M	A3B +, p53 WT	2021-07-28	2023-10-03	797	0	2023-10-03	797	0	0
68	M	A3B -, p53 KO	2021-07-28	2023-05-17	658	1	2023-05-17	658	1	1
69	M	A3B +, p53 KO	2021-07-28	2022-12-12	502	1	2022-12-12	502	1	2
70	M	A3B +, p53 WT	2021-07-28	2023-10-03	797	0	2023-10-03	797	0	0
71	F	A3B -, p53 KO	2021-07-28	2023-02-27	579	1	2023-02-08	560	1	1
72	F	A3B +, p53 WT	2021-07-28	2023-10-03	797	0	2022-12-12	502	1	1
73	F	A3B +, p53 KO	2021-07-28	2022-06-21	328	1	2022-06-21	328	1	2
74	M	A3B +, p53 KO	2021-07-28	2023-03-20	600	1	2023-03-20	600	1	1
75	M	A3B +, p53 WT	2021-07-28	2023-10-03	797	0	2023-10-03	797	0	0
76	M	A3B -, p53 WT	2021-07-28	2023-05-01	642	1	2023-05-01	642	1	2
77	M	A3B +, p53 WT	2021-10-27	2023-10-03	706	0	2023-10-03	706	0	0
78	M	A3B -, p53 WT	2021-10-27	2023-10-03	706	0	2023-10-03	706	0	0
79	M	A3B +, p53 WT	2021-10-27	2022-11-09	378	1	2022-11-09	378	1	2
80	M	A3B +, p53 WT	2021-10-27	2023-10-03	706	0	2023-10-03	706	0	0
81	F	A3B +, p53 WT	2021-10-27	2023-10-03	706	0	2023-10-03	706	0	0
82	F	A3B +, p53 KO	2021-10-27	2023-02-06	467	1	2023-01-04	434	1	1
83	F	A3B +, p53 KO	2021-10-27	2022-07-21	267	0	2022-07-21	267	0	0
84	M	A3B -, p53 WT	2022-03-09	2023-10-03	573	0	2023-10-03	573	0	0
85	M	A3B -, p53 WT	2022-03-09	2023-10-03	573	0	2023-10-03	573	0	0
86	F	A3B +, p53 WT	2022-03-09	2023-06-12	460	1	2023-06-12	460	1	2
87	F	A3B +, p53 WT	2022-03-09	2023-10-03	573	0	2023-04-19	406	1	1
88	M	A3B +, p53 WT	2022-03-16	2023-10-03	566	0	2023-10-03	566	0	0
89	M	A3B +, p53 WT	2022-03-16	2023-10-03	566	0	2023-10-03	566	0	0
90	M	A3B -, p53 WT	2022-03-16	2023-10-03	566	0	2023-10-03	566	0	0
91	F	A3B -, p53 WT	2022-03-16	2023-10-03	566	0	2023-10-03	566	0	0
92	F	A3B +, p53 WT	2022-03-16	2023-10-03	566	0	2023-10-03	566	0	0
93	F	A3B -, p53 KO	2022-03-16	2023-10-03	566	0	2023-10-03	566	0	0
94	F	A3B -, p53 WT	2022-03-16	2023-10-03	566	0	2023-10-03	566	0	0
95	M	A3B -, p53 KO	2022-03-23	2023-10-03	559	0	2023-10-03	559	0	0
96	M	A3B +, p53 WT	2022-03-23	2023-10-03	559	0	2023-10-03	559	0	0
97	M	A3B -, p53 KO	2022-03-23	2023-04-17	390	1	2023-04-17	390	1	2
98	M	A3B -, p53 WT	2022-03-23	2023-08-21	516	1	2023-08-21	516	1	2
99	F	A3B -, p53 WT	2022-03-23	2023-10-03	559	0	2023-10-03	559	0	0
100	F	A3B +, p53 WT	2022-03-23	2023-10-03	559	0	2023-10-03	559	0	0
101	F	A3B -, p53 KO	2022-03-23	2023-09-04	530	1	2023-08-23	518	1	1
102	F	A3B +, p53 WT	2022-03-23	2023-10-03	559	0	2023-10-03	559	0	0
103	M	A3B -, p53 WT	2022-04-06	2023-10-03	545	0	2023-10-03	545	0	0
104	M	A3B -, p53 KO	2022-04-06	2023-08-16	497	1	2023-08-16	497	1	2
105	M	A3B -, p53 WT	2022-04-06	2023-10-03	545	0	2023-10-03	545	0	0
106	F	A3B -, p53 WT	2022-04-06	2023-10-03	545	0	2023-10-03	545	0	0
107	F	A3B -, p53 KO	2022-04-06	2023-07-12	462	1	2023-06-28	448	1	1
108	F	A3B -, p53 WT	2022-04-06	2023-10-03	545	0	2023-10-03	545	0	0
109	M	A3B +, p53 WT	2022-04-20	2023-10-03	531	0	2023-10-03	531	0	0
110	M	A3B -, p53 KO	2022-04-20	2023-06-12	418	1	2023-05-24	399	1	1
111	F	A3B +, p53 WT	2022-04-20	2023-08-16	483	1	2023-08-16	483	1	2
112	F	A3B -, p53 WT	2022-04-20	2023-10-03	531	0	2023-10-03	531	0	0
113	M	A3B -, p53 WT	2022-05-11	2023-10-03	510	0	2023-10-03	510	0	0
114	M	A3B +, p53 WT	2022-05-11	2023-10-03	510	0	2023-10-03	510	0	0
115	M	A3B +, p53 WT	2022-05-11	2023-10-03	510	0	2023-10-03	510	0	0
116	M	A3B -, p53 KO	2022-05-11	2023-06-05	390	1	2023-02-22	287	1	1
117	F	A3B -, p53 KO	2022-05-11	2023-09-11	488	1	2023-08-23	469	1	1
118	F	A3B +, p53 WT	2022-05-11	2023-10-03	510	0	2023-10-03	510	0	0
119	M	A3B +, p53 WT	2022-05-18	2023-10-03	503	0	2023-10-03	503	0	0
120	M	A3B +, p53 KO	2022-05-18	2023-10-03	503	0	2023-09-13	483	1	1
121	M	A3B -, p53 WT	2022-07-06	2023-10-03	454	0	2023-10-03	454	0	0
122	M	A3B -, p53 WT	2022-07-06	2023-10-03	454	0	2023-10-03	454	0	0
123	F	A3B -, p53 WT	2022-07-06	2023-10-03	454	0	2023-10-03	454	0	0
124	F	A3B -, p53 WT	2022-07-06	2023-10-03	454	0	2023-10-03	454	0	0
125	F	A3B -, p53 KO	2022-07-06	2023-10-03	454	0	2023-10-03	454	0	0
126	F	A3B -, p53 KO	2022-07-06	2023-05-15	313	1	2023-05-15	313	1	2
127	M	A3B -, p53 KO	2022-07-13	2023-10-03	447	0	2023-10-03	447	0	0
128	F	A3B +, p53 WT	2022-07-13	2023-10-03	447	0	2023-10-03	447	0	0
129	F	A3B -, p53 KO	2022-07-13	2023-10-03	447	0	2023-10-03	447	0	0
130	M	A3B +, p53 WT	2022-07-20	2023-10-03	440	0	2023-10-03	440	0	0
131	M	A3B -, p53 WT	2022-07-20	2023-10-03	440	0	2023-10-03	440	0	0
132	M	A3B +, p53 KO	2022-07-20	2023-10-03	440	0	2023-10-03	440	0	0
133	M	A3B -, p53 WT	2022-07-20	2023-10-03	440	0	2023-10-03	440	0	0
134	M	A3B -, p53 KO	2022-07-20	2023-10-03	440	0	2023-08-30	406	1	1
135	F	A3B -, p53 WT	2022-07-20	2023-10-03	440	0	2023-10-03	440	0	0
136	F	A3B +, p53 KO	2022-07-20	2023-10-03	440	0	2023-10-03	440	0	0
137	F	A3B -, p53 KO	2022-07-20	2023-10-03	440	0	2023-10-03	440	0	0
138	F	A3B -, p53 WT	2022-07-20	2023-10-03	440	0	2023-10-03	440	0	0
139	M	A3B -, p53 KO	2022-08-03	2023-08-16	378	1	2023-06-07	308	1	1
140	M	A3B +, p53 WT	2022-08-03	2023-10-03	426	0	2023-10-03	426	0	0
141	M	A3B +, p53 KO	2022-08-03	2023-07-24	355	1	2023-05-10	280	1	1
142	F	A3B +, p53 KO	2022-08-03	2023-10-03	426	0	2023-10-03	426	0	0
143	F	A3B -, p53 KO	2022-08-03	2023-10-03	426	0	2023-10-03	426	0	0
144	M	A3B +, p53 WT	2022-11-23	2023-10-03	314	0	2023-10-03	314	0	0
145	M	A3B +, p53 WT	2022-11-23	2023-10-03	314	0	2023-10-03	314	0	0
146	F	A3B -, p53 WT	2022-11-23	2023-10-03	314	0	2023-10-03	314	0	0
147	F	A3B +, p53 WT	2022-11-23	2023-10-03	314	0	2023-10-03	314	0	0
148	F	A3B -, p53 KO	2022-11-23	2023-10-03	314	0	2023-10-03	314	0	0
149	M	A3B -, p53 KO	2022-11-23	2023-10-03	314	0	2023-10-03	314	0	0
150	M	A3B -, p53 WT	2022-11-23	2023-10-03	314	0	2023-10-03	314	0	0
151	M	A3B -, p53 KO	2022-11-23	2023-10-03	314	0	2023-10-03	314	0	0
152	M	A3B -, p53 WT	2022-11-23	2023-10-03	314	0	2023-10-03	314	0	0
153	M	A3B +, p53 WT	2022-11-23	2023-10-03	314	0	2023-10-03	314	0	0
154	F	A3B -, p53 WT	2022-11-23	2023-10-03	314	0	2023-10-03	314	0	0
155	F	A3B +, p53 KO	2022-11-23	2023-10-03	314	0	2023-10-03	314	0	0
156	F	A3B -, p53 WT	2022-11-23	2023-10-03	314	0	2023-10-03	314	0	0
157	M	A3B +, p53 WT	2022-12-07	2023-10-03	300	0	2023-10-03	300	0	0
158	M	A3B +, p53 WT	2022-12-07	2023-10-03	300	0	2023-10-03	300	0	0
159	F	A3B -, p53 WT	2022-12-07	2023-10-03	300	0	2023-10-03	300	0	0
160	F	A3B -, p53 WT	2022-12-07	2023-10-03	300	0	2023-10-03	300	0	0
161	F	A3B -, p53 KO	2022-12-07	2023-10-03	300	0	2023-10-03	300	0	0
162	F	A3B -, p53 WT	2022-12-07	2023-10-03	300	0	2023-10-03	300	0	0
163	F	A3B +, p53 WT	2022-12-07	2023-10-03	300	0	2023-10-03	300	0	0
164	M	A3B +, p53 KO	2023-01-11	2023-10-03	265	0	2023-10-03	265	0	0
165	M	A3B +, p53 WT	2023-01-11	2023-10-03	265	0	2023-10-03	265	0	0
166	M	A3B +, p53 WT	2023-01-11	2023-10-03	265	0	2023-10-03	265	0	0
167	F	A3B +, p53 WT	2023-01-11	2023-10-03	265	0	2023-10-03	265	0	0
168	F	A3B +, p53 WT	2023-01-11	2023-10-03	265	0	2023-10-03	265	0	0
169	F	A3B -, p53 KO	2023-01-11	2023-10-03	265	0	2023-10-03	265	0	0
170	F	A3B +, p53 KO	2023-01-11	2023-10-03	265	0	2023-10-03	265	0	0
171	M	A3B -, p53 WT	2023-03-01	2023-10-03	216	0	2023-10-03	216	0	0
172	M	A3B +, p53 KO	2023-03-01	2023-10-03	216	0	2023-10-03	216	0	0
173	M	A3B -, p53 WT	2023-03-01	2023-10-03	216	0	2023-10-03	216	0	0
174	F	A3B +, p53 WT	2023-03-01	2023-10-03	216	0	2023-10-03	216	0	0
175	F	A3B +, p53 WT	2023-03-01	2023-10-03	216	0	2023-10-03	216	0	0
176	F	A3B +, p53 KO	2023-03-01	2023-10-03	216	0	2023-10-03	216	0	0
177	M	A3B +, p53 WT	2023-08-02	2023-10-03	62	0	2023-10-03	62	0	0
178	M	A3B -, p53 WT	2023-08-02	2023-10-03	62	0	2023-10-03	62	0	0
179	M	A3B +, p53 KO	2023-08-02	2023-10-03	62	0	2023-10-03	62	0	0
180	F	A3B -, p53 KO	2023-08-02	2023-10-03	62	0	2023-10-03	62	0	0
181	F	A3B +, p53 WT	2023-08-02	2023-10-03	62	0	2023-10-03	62	0	0
